# Supplementary material for: Simplified Transformation of Ostreococcus tauri Using Polyethylene Glycol
Source: Genes (Basel). 2019 May 26;10(5):399. doi: 10.3390/genes10050399 (PMC6562926; doi:10.3390/genes10050399)
Supplement: Supplementary file 1 [file genes-10-00399-s001.zip]

Archive with 11 entries (10 files):
- Additional_file_4_Sanchez_et_al_2nd_revision_Supplementary_genes-475097_Table_S3_raw_bioluminescence_data_rev01.xlsx
- __MACOSX/
- __MACOSX/._Additional_file_4_Sanchez_et_al_2nd_revision_Supplementary_genes-475097_Table_S3_raw_bioluminescence_data_rev01.xlsx
- Additional_file_3_Sanchez_et_al_2nd_revision_Supplementary_genes-475097_FigS1A-B_edited_20190514.pptx
- __MACOSX/._Additional_file_3_Sanchez_et_al_2nd_revision_Supplementary_genes-475097_FigS1A-B_edited_20190514.pptx
- Additional_file_2_Sanchez_et_al_2nd_revision_Supplementary_genes-475097_Table_S2_rev01.xlsx
- __MACOSX/._Additional_file_2_Sanchez_et_al_2nd_revision_Supplementary_genes-475097_Table_S2_rev01.xlsx
- Additional_file_3_Sanchez_et_al_2nd_revision_Supplementary_genes-475097_FigS1A-B_edited_20190514.pdf
- __MACOSX/._Additional_file_3_Sanchez_et_al_2nd_revision_Supplementary_genes-475097_FigS1A-B_edited_20190514.pdf
- Additional_file_1_Sanchez_et_al_2nd_revision_Supplementary_genes-475097_Table_S1_sequences_rev01.xlsx
- __MACOSX/._Additional_file_1_Sanchez_et_al_2nd_revision_Supplementary_genes-475097_Table_S1_sequences_rev01.xlsx
