# Supplementary material for: Simplified Transformation of Ostreococcus tauri Using Polyethylene Glycol
Source: Genes (Basel). 2019 May 26;10(5):399. doi: 10.3390/genes10050399 (PMC6562926; doi:10.3390/genes10050399)
Supplement: Supplementary file 1 [file genes-10-00399-s001.zip › Additional_file_4_Sanchez_et_al_2nd_revision_Supplementary_genes-475097_Table_S3_raw_bioluminescence_data_rev01.xlsx]

## Sheet: Sheet1
Supplementary Table S3. Raw bioluminescence data
	Tube label	Transformant number	Bioluminescence counts
WT	04-Tube-G1	control	118
	04-Tube-G2	control	118
	04-Tube-G3	control	127
	04-Tube-G4	control	129
pOLK1	04-Tube-A1	1	16771
	04-Tube-A2	2	6570
	04-Tube-A3	3	16363
	04-Tube-A4	4	11541
	04-Tube-A5	5	4099
	04-Tube-A6	6	4695
	04-Tube-A7	7	11827
	04-Tube-A8	8	7861
	04-Tube-A9	9	13296
	04-Tube-A10	10	8485
	04-Tube-A11	11	2606
	04-Tube-A12	12	195
	04-Tube-B1	13	10195
	04-Tube-B2	14	776
	04-Tube-B3	15	297
	04-Tube-B4	16	9371
pOLK2	04-Tube-B5	1	9824
	04-Tube-B6	2	227
	04-Tube-B7	3	10880
	04-Tube-B8	4	15723
	04-Tube-B9	5	7632
	04-Tube-B10	6	9465
	04-Tube-B11	7	7536
	04-Tube-B12	8	10690
	04-Tube-C1	9	17371
	04-Tube-C2	10	19221
	04-Tube-C3	11	31570
	04-Tube-C4	12	10220
	04-Tube-C5	13	6000
	04-Tube-C6	14	283
	04-Tube-C7	15	11666
	04-Tube-C8	16	246
pOLK3	04-Tube-C9	1	1749
	04-Tube-C10	2	2995
	04-Tube-C11	3	235
	04-Tube-C12	4	2204
	04-Tube-D1	5	273
	04-Tube-D2	6	1475
	04-Tube-D3	7	2479
	04-Tube-D4	8	451
	04-Tube-D5	9	4161
	04-Tube-D6	10	6832
	04-Tube-D7	11	1350
	04-Tube-D8	12	1611
	04-Tube-D9	13	3855
	04-Tube-D10	14	1866
	04-Tube-D11	15	3006
	04-Tube-D12	16	3051
pOLK4	04-Tube-E1	1	6916
	04-Tube-E2	2	20431
	04-Tube-E3	3	21652
	04-Tube-E4	4	8726
	04-Tube-E5	5	25405
	04-Tube-E6	6	11591
	04-Tube-E7	7	6240
	04-Tube-E8	8	5405
	04-Tube-E9	9	20534
	04-Tube-E10	10	14425
	04-Tube-E11	11	6624
	04-Tube-E12	12	8464
	04-Tube-F1	13	12146
	04-Tube-F2	14	10680
	04-Tube-F3	15	9886
	04-Tube-F4	16	1833
Luminescence measurements: cells at a denisty of 20 million per mL were kept in the dark 10 min. before integrating light emission for 0.2 sec.
