# Supplementary material for: Simplified Transformation of Ostreococcus tauri Using Polyethylene Glycol
Source: Genes (Basel). 2019 May 26;10(5):399. doi: 10.3390/genes10050399 (PMC6562926; doi:10.3390/genes10050399)
Supplement: Supplementary file 1 [file genes-10-00399-s001.zip › Additional_file_2_Sanchez_et_al_2nd_revision_Supplementary_genes-475097_Table_S2_rev01.xlsx]

## Sheet: Sheet1
Plasmid	Trans-for-ming DNA	L* or C	[PEG]% w/v or Electro-poration	Salmon sperm DNA or yeast tRNA or no carrier	Time treated (min.)	Initial cells/mL	Trans-formants per µg of DNA
pOLK1	5	L	30	DNA	5	20800000	19202.6
pOLK1	5	C	30	DNA	5	20800000	5757.44
pOLK1	5	L	Electro.	DNA	5	20800000	316.16
pOLK1	5	C	Electro.	DNA	5	20800000	33.28
pOLK1	5	L	30	DNA	0.5–1	24000000	24480
pOLK1	5	L	30	DNA	5	24000000	30240
pOLK1	5	C	30	DNA	0.5–1	24000000	16320
pOLK1	5	C	30	DNA	5	24000000	14400
pOLK1	2	L	30	DNA	2	17650000	12000
pOLK1	4	L	30	DNA	2	17650000	10000
pOLK1	8	L	30	DNA	2	17300000	9500
pOLK1	2	L	30	DNA	2	1.635e+07	24000
pOLK1	2	L	30	DNA	2	1.635e+07	24000
pOLK2 (P_H2A)	8	L	30	None	2	26250000	2333.33
pOLK3 (P_H3)	8	L	30	None	2	26250000	1421.48
pOLK4 (P_Ub)	8	L	30	None	2	26250000	5449.01
pOLK1	8	L	30	None	2	26250000	1149.64
pOLK1	10	L	30	None	2	26250000	1920.73
pOLK1	5	L	30	tRNA	2	24000000	13920
pOLK1	5	L	30	tRNA	2	24000000	13920
pOLK1	5	L	40	tRNA	2	24000000	4800
* Linear or circular transforming DNA
