# Supplementary material for: Simplified Transformation of Ostreococcus tauri Using Polyethylene Glycol
Source: Genes (Basel). 2019 May 26;10(5):399. doi: 10.3390/genes10050399 (PMC6562926; doi:10.3390/genes10050399)
Supplement: Supplementary file 1 [file genes-10-00399-s001.zip › Additional_file_1_Sanchez_et_al_2nd_revision_Supplementary_genes-475097_Table_S1_sequences_rev01.xlsx]

## Sheet: Sheet1
Table S1. Vector component sequences.
A complete sequence for pOLK1 is given at the end of this file.
Short name	Description	Sequence
Km	Resistance to kanamycin and G418	ATGGGCAAGGAGAAGACGCACGTGAGCCGCCCGCGCCTCAACAGCAACATGGACGCGGACCTGTACGGGTACAAGTGGGCGCGCGACAACGTGGGGCAGAGCGGGGCGACGATCTACAGGCTGTACGGGAAGCCGGACGCGCCGGAGCTGTTCCTGAAGCACGGGAAGGGCAGCGTGGCGAACGACGTGACGGACGAGATGGTGCGCCTGAACTGGCTGACGGAGTTCATGCCGCTGCCGACGATCAAGCACTTCATCCGCACGCCGGACGACGCGTGGCTGCTGACGACGGCGATTCCGGGGAAGACGGCGTTCCAGGTGCTGGAGGAGTACCCGGACAGCGGCGAGAACATCGTGGACGCGCTGGCGGTGTTCCTGCGCCGCCTGCACAGCATCCCG…
P_aTub	promoter α‑tubulin	TCGAACGATTTCAAACTGTTCAGCATGGATGAAAAAAACGACCAAACGGACAAACGAGCCGTATTGAATAACGTATACATCTATGAATTCAATGAAGAAAAGGGGAACGGTTGTGATCGTCGCAACGTCCACGAAACCGTACTCCTCGACGCGACGCCGCAGCGACATCGACTCGCTCGCCGACGCATCTCTCGAGAAGTAATTGTTCTCGTATTTTTACGGTTACCAACCGTCCCGCAGACGCTCGCGTGCGGTACACGAAGAGTATCTTTAAGAAACTCGACCAACGTTTGAATCTTTTTTGATTCGACAAAG
T_aTub	Terminator α‑tubulin	CTTGTCGAGTTTTACGATCACGCTATCGCACCGCGGTCGACACAGTAGATGGAAATAAACGCAAATGTACCACTCACACTC
P_Ub	promoter Ubiquitin	CGTGCGCGTCGTCCATCATACTCTGGACGGAAAACGCCCATCGACGTCACACACGCACCGACCATCATACTCTGGACGGAAAACGCCCATCGACGTCACACACGGCCCGTGGTCGGGGCCCCCGGTGCCGTCCGTGTGCCAATGATGGACGATATGTGTCTCCAATACGAGACCCCCGATCCCCGGACCCGCGGTCAACCACCGCGCGTCGACGCGACGGCGAAACCGCACACGCGCGCGCGCACG
T_Ub	Terminator Ubiquitin	GTCTAGTCATTCACTTCGTCCTCGCCGATCACTACTACTCTCGGTGCTCGTGATAAAGGCTCCTGTACCAAGGAGACTCGAACGCGAGGCGTCCGTCTCTCGAGGCGCTTGAGGTGTCGAATGCATGTGTACCGATTTCTTGTTTTAGACCGCTAACCAATGTAATGA
	Luciferase	ATGGAGGACGCGAAGAACATCAAGAAGGGGCCGGCGCCGTTCTACCCGCTGGAGGACGGGACGGCGGGGGAGCAGCTGCACAAGGCGATGAAGCGCTACGCGCTGGTGCCGGGGACGATCGCGTTCACGGACGCGCACATCGAGGTGGACATCACGTACGCGGAATACTTCGAGATGTCCGTGCGCCTGGCGGAGGCGATGAAGCGCTACGGGCTGAACACGAACCACCGCATCGTGGTGTGCTCCGAGAACTCCCTGCAGTTCTTCATGCCGGTGCTGGGGGCGCTGTTCATCGGGGTGGCGGTGGCGCCGGCGAACGACATCTACAACGAGCGCGAGCTGCTGAACTCGATGGGGATCTCCCAGCCGACGGTGGTGTTCGTGTCCAAGAAGGGGCTG…
P_H2	promoter Histone H2A	ACTCGTGGGCCTCTGTCATTGGCCAATCAAAATAGATTTTTTGAAAATAATTGGTCATTTTGTCACTTTCTCGGGTCACGACCGGTCACAATGAGAGGGTAATGGTACGATAAACGAATCACATTTGCGCATTTGAAAATAAATGATCGAAAATGATATATAATGAGTCGTGATCTAGATATTATGTCATGTACCCGGTACACAGCAACGCGACGGTTCGCGTAGACGAAGCGACCCAGCGCGCGTCGCGATTCGTCACAACTCGACGCTCACGTTTCGTGAACGCTCA
P_Thox	promoter Thioredoxin	AGATCTCGCGCGCGCGCGTCGCGCGGTGCGAAAACGGGTCGAAATTTGCACTAACACTGTACTTAGTACAAGGTAAAAACGCGCGTCGGCGTCCCCTTGGACACGCCATCTTGAGTCATGACTCGACCTGGGGGGGTACGCTTCGCGTCGGGTGGGCGTCGACATCCATCGCGATCGTCGCTCGAGATCGCCACATCGCGTTCGTCGACGCCGAGTACGAGGGCGGTCGTCGTCCCGAGCGAGGCGAACGAGGTGCACCCACCCCTCGACCGTGCAACCGGCCACGTCGACGGGGCGACGTCGTCGAGGGGGCGACGCGGACGACGCGATCGGCACGTCGTGGCGACGACCATGG
P_H3	promoter Histone H3	AGATCTCATCGCGTCCCATCGTCGTCTCTCTGTCTCCCGTCCCGTCGTCGTCTCGTCGACGCGCCCTGGACGTGCGGTGCGATCGCGTCGGCGGCGCGGCGCCTCGACGGGGTGCCAACTTTCACCCCGAGTTAATGCGGCCCGCGGCGCCCTGCGATGCCGCACTCCGCGCCCTCGACCATGG
pOLK1	complete sequence	GACGAAAGGGCCTCGTGATACGCCTATTTTTATAGGTTAATGTCATGATAATAATGGTTTCTTAGACGTCAGGTGGCACTTTTCGGGGAAATGTGCGCGGAACCCCTATTTGTTTATTTTTCTAAATACATTCAAATATGTATCCGCTCATGAGACAATAACCCTGATAAATGCTTCAATAATATTGAAAAAGGAAGAGTATGAGTATTCAACATTTCCGTGTCGCCCTTATTCCCTTTTTTGCGGCATTTTGCCTTCCTGTTTTTGCTCACCCAGAAACGCTGGTGAAAGTAAAAGATGCTGAAGATCAGTTGGGTGCACGAGTGGGTTACATCGAACTGGATCTCAACAGCGGTAAGATCCTTGAGAGTTTTCGCCCCGAAGAACGTTTTCCAATGA…
